# Supplementary material for: Characterization of Microsatellites in the Akebia trifoliata Genome and Their Transferability and Development of a Whole Set of Effective, Polymorphic, and Physically Mapped Simple Sequence Repeat Markers
Source: Front Plant Sci. 2022 Mar 18;13:860101. doi: 10.3389/fpls.2022.860101 (PMC8971770; doi:10.3389/fpls.2022.860101)
Supplement: Supplementary file 1 [file Data_Sheet_1.ZIP]

Archive with 2 entries (2 files):
- Supplementary_Tables.xlsx
- Supplementary_Figures.docx
